# Supplementary material for: PtoHsfB1 regulates growth and salt response by affecting ABA biosynthesis in Populus tomentosa
Source: For Res (Fayettev). 2026 Feb 28;6:e005. doi: 10.48130/forres-0026-0005 (PMC13187910; doi:10.48130/forres-0026-0005)
Supplement: Supplementary file 1 — Supplementary data to this article can be found online. [file forres-6-1-e005-Supplementary.zip]

Archive with 9 entries (9 files):
- 10.48130_forres-0026-0005-Suppl-FigureS1.pdf
- 10.48130_forres-0026-0005-Suppl-FigureS2.pdf
- 10.48130_forres-0026-0005-Suppl-FigureS3.pdf
- 10.48130_forres-0026-0005-Suppl-FigureS4.pdf
- 10.48130_forres-0026-0005-Suppl-FigureS5.pdf
- 10.48130_forres-0026-0005-Suppl-FigureS6.pdf
- 10.48130_forres-0026-0005-Suppl-TableS1.pdf
- 10.48130_forres-0026-0005-Suppl-TableS2.pdf
- 10.48130_forres-0026-0005-Suppl-TableS3.pdf
